# Supplementary material for: The Association Between Erythropoiesis Resistance Index and Clinical Outcomes in Hemodialysis Patients: A Nationwide Study
Source: J Clin Med. 2025 Apr 18;14(8):2812. doi: 10.3390/jcm14082812 (PMC12028047; doi:10.3390/jcm14082812)
Supplement: Supplementary file 1 [file jcm-14-02812-s001.zip]

Archive with 1 entries (1 files):
- jcm-3557650-supplementary.pdf
